# Supplementary material for: Enhanced ZNF521 expression induces an aggressive phenotype in human ovarian carcinoma cell lines
Source: PLoS One. 2022 Oct 3;17(10):e0274785. doi: 10.1371/journal.pone.0274785 (PMC9529122; doi:10.1371/journal.pone.0274785)
Supplement: S1 Table — Differentially expressed genes (DEGs) in HeyA8 (A) and ES-2 (B) OC cell lines with fold change and p-value. (XLSX) [file pone.0274785.s002.xlsx]

## Sheet: S1 Table
S1A Table. Differentially expressed genes in HeyA8 overexpressin ZNF521 vs HeyA8 control cells.
Gene	Fold Change ZNF521 vs Control	pvalue
SLC39A10	1.42516	0.041951
CTSK	4.69723	0.00999114
MRC2	0.650914	0.0142421
FXYD5	0.758479	0.0223318
PIBF1	1.93907	0.00410055
AIMP1	1.78907	0.00468828
HMMR	1.85641	0.00502081
RB1CC1	1.61371	0.0314774
SAMD9	3.41049	0.0108232
TIMP1	0.75691	0.0432774
ZNF521	11.8438	4.28947e-58
TRAF1	0.427383	1.40733e-06
IGSF23	0.0356919	4.07581e-06
CYBA	0.53956	1.71415e-05
MBD3	0.535277	2.1117e-05
NAA38	0.582835	5.38036e-05
LINC01537	0.112594	5.6319e-05
TERC	0.497471	7.48754e-05
NCKAP1L	0.405812	8.57401e-05
HSPB1	0.552166	9.20205e-05
TMEM132A	0.591484	9.84971e-05
RPL35	0.604273	0.000102469
BOP1	0.629383	0.000103619
TGFBI	0.66318	0.000126156
SHBG	0.0610198	0.000129289
GADD45GIP1	0.595952	0.000159973
PITPNM1	0.568211	0.000182325
H2AC14	0.590427	0.000191653
RPL36	0.62063	0.000242758
SFN	0.611278	0.000247243
RPS15	0.619656	0.000260916
DPP7	0.578694	0.000263074
ERF	0.567113	0.000265542
UBE2S	0.641767	0.000266087
EGFL7	0.509781	0.000284744
ADRM1	0.632201	0.000293501
AKAP9	2.45233	0.000298553
MAFK	0.538978	0.000361287
RPUSD1	0.550337	0.000367349
ATRX	2.23233	0.000390885
TSPAN4	0.596829	0.000406571
LOC112268009	3.02806	0.000435973
SLC9A3R2	0.620387	0.000436495
KIF14	2.00473	0.000438792
ZBTB7B	0.580552	0.000446399
TIMM17B	0.596687	0.000456506
THEM6	0.613615	0.00045757
LRWD1	0.55967	0.000465232
PHPT1	0.650669	0.000476349
COL6A2	0.584753	0.000477349
NEAT1	1.82431	0.000486658
GUK1	0.622273	0.000487726
MVD	0.583811	0.000500408
FBXW5	0.600855	0.000522646
NEK1	1.90581	0.000526215
SAA1	0.575535	0.000551198
PDLIM4	0.589634	0.000579957
EIF4EBP1	0.66084	0.000601844
CLTB	0.670061	0.000608978
SGO2	2.38068	0.0006208
EDF1	0.686926	0.000632204
AURKAIP1	0.636132	0.000648323
CEP290	2.41998	0.000651473
KCNG1	0.655781	0.000664536
FADS3	0.651997	0.000676501
KIAA1107	2.77556	0.000754446
CENPF	2.15146	0.000774441
SIVA1	0.618885	0.000794116
NDUFS8	0.621708	0.000806291
GIPC1	0.652937	0.000808881
BOD1L1	2.08454	0.000817139
TPR	2.13065	0.000851012
N4BP2	2.28372	0.000869762
PACSIN3	0.619716	0.000890869
ZNF181	2.74037	0.000904771
MRPL55	0.597481	0.000985541
JMJD8	0.623692	0.000986038
RSF1	1.84445	0.00100155
NDUFB7	0.575821	0.00100561
DRAP1	0.64585	0.0010105
SNORD22	2.35904	0.0010238
SMC3	2.00773	0.00104118
ARL6IP4	0.686577	0.00104242
EFEMP2	0.588638	0.00104298
PARP10	0.573669	0.00105919
ANXA1	2.03864	0.00108303
CSNK1G2	0.632973	0.00108422
CDK2AP2	0.599426	0.00109235
MON1A	0.627591	0.00111608
NUF2	2.20043	0.00111727
FKBP8	0.665719	0.00114927
METRN	0.535566	0.001165
ARL2	0.650454	0.00121651
KTN1	2.07174	0.00122602
NOL12	0.661161	0.0012364
POLR2L	0.683123	0.00125097
LIMD2	0.594063	0.00126992
C7orf50	0.65099	0.00131504
PPIG	1.88486	0.00134751
MTLN	0.549607	0.00134814
TWF2	0.654775	0.00138376
GOLGB1	2.0984	0.00138592
GNA11	0.668562	0.00142004
PIN1	0.638078	0.00148799
ADGRV1	1.68326	0.00149461
ZNF787	0.647309	0.00150557
SLC25A39	0.681642	0.00152041
H2AC13	0.629558	0.00154101
NDUFA11	0.610215	0.00156413
H3C3	0.666539	0.00158964
PPP1R14B	0.69031	0.00160857
STX10	0.664729	0.00164548
BLZF1	2.09985	0.00165443
EEA1	2.11858	0.00165757
ZBTB41	2.23461	0.00165867
H2BC13	0.647051	0.00170754
EXOSC4	0.6526	0.00171955
HSP90AA1	1.73735	0.00173755
PKD2L1	0.103318	0.00174403
C19orf48	0.674593	0.00177115
SLC39A13	0.659589	0.00177865
MPG	0.603676	0.00178541
HOMER3	0.657268	0.001852
SHISA5	0.703724	0.00186024
H4C12	0.584797	0.0018917
ZC3H12A	0.608536	0.00189683
KISS1	0.353243	0.00189782
SDF4	0.684101	0.00191406
RGS14	0.517261	0.00193356
RESF1	2.16308	0.00194907
ROCK2	2.03398	0.00196231
KIFC3	0.676657	0.00197543
TRIP11	2.0221	0.00198719
SLC51B	16.6561	0.0020001
NDUFA13	0.673551	0.00201667
SBF1	0.673582	0.00204819
TALAM1	3.46705	0.00214922
ZNF292	1.93689	0.00227278
NOP58	1.85667	0.00229404
H2BC12	0.679387	0.00230171
GOLGA8B	2.7688	0.00231368
VPS13A	1.93607	0.00232864
CXCL1	0.661573	0.00238279
IFITM2	0.658137	0.00242584
H1-4	0.656935	0.00244126
HAGH	0.670182	0.00244975
PRMT1	0.704948	0.00245713
CENPB	0.701351	0.00245906
TMEM222	0.682716	0.00247653
ZGPAT	0.618685	0.0025032
CCDC82	2.03022	0.00253637
NBEA	1.64229	0.00255547
ZNF721	2.35887	0.00258222
ESF1	2.17339	0.00264887
CEP295	1.99107	0.00271721
TRMT61A	0.64565	0.00272169
UACA	1.93018	0.00279027
ZNRD2	0.648296	0.00279212
CRYBG3	1.98394	0.00280523
S100A3	0.564612	0.00282245
NAGPA	0.593429	0.00282734
SNX2	1.80204	0.00284045
TMF1	2.02841	0.00284834
ANKRD26	1.96135	0.00285535
AIP	0.667101	0.00287127
NOSIP	0.690625	0.00297921
ASPSCR1	0.63512	0.00298492
PLCB4	1.85696	0.00299
POLRMT	0.631119	0.00299998
SULF1	0.141123	0.0030126
BSG	0.698567	0.00302141
SF3B5	0.672558	0.00302799
RECQL	1.92132	0.00303831
PCM1	1.89569	0.00303991
RICTOR	1.86949	0.0030489
PPP1R12C	0.658941	0.00309972
FER	1.83399	0.00311902
TRIM16	0.683681	0.00315094
VPS13C	1.96229	0.00319005
STRN4	0.694874	0.00321713
CDC42EP1	0.657217	0.00322929
RIF1	1.95446	0.00323811
TSSC4	0.659307	0.00330514
SYNE2	1.98358	0.00331864
GFER	0.65257	0.00332886
EXOSC5	0.647539	0.00336669
PTPN13	1.77895	0.00336997
ARID3A	0.656398	0.00340699
ELOB	0.651712	0.00342126
ALOX5AP	0.663468	0.00344567
MCRIP2	0.481598	0.00347383
LRFN4	0.585243	0.00349941
KIF21A	1.93249	0.00360923
TTC3	1.87297	0.00362382
SSNA1	0.659491	0.00363114
AKT1	0.720884	0.00368023
POLQ	1.67016	0.00368529
WBP4	1.68526	0.00368728
DNTTIP2	1.66646	0.00369316
HAUS7	0.693778	0.00369516
H2AC12	0.649538	0.00370454
FAM111B	1.94827	0.00376198
ZNF335	0.683273	0.0037864
KCTD17	0.628218	0.00379918
NECTIN2	0.708793	0.00383376
AGTRAP	0.66543	0.0038438
NTHL1	0.629507	0.00385365
UQCC3	0.607002	0.00385705
LZTR1	0.696756	0.00388281
TRAF2	0.695164	0.00394737
AGL	1.80253	0.00397005
MAP3K11	0.660173	0.00397807
AP5Z1	0.588798	0.00401241
TBCC	0.690855	0.00403269
PPM1F	0.723585	0.00404898
CEP152	1.77933	0.00407135
SMC2	1.85846	0.00410564
RPS19BP1	0.68889	0.00411989
H2AJ	0.656832	0.0041401
MLST8	0.659354	0.00414914
ROCK1	1.89054	0.00415022
C1QTNF1	0.619283	0.00417513
GSTP1	0.694381	0.00419669
CFAP54	1.62154	0.00428499
FBXL19	0.668202	0.00431054
LMAN2	0.703284	0.00435252
TTC37	1.80469	0.00435717
TPRN	0.567042	0.00452309
KNL1	1.9578	0.00454567
TRMT1	0.715374	0.00462069
EVI5L	0.589637	0.0046331
SLTM	1.70022	0.00463556
DDX60	1.94166	0.00465344
LINC02742	2.31343	0.00467406
COPS2	1.94757	0.00467994
BAZ2B	2.08038	0.00468382
RIN1	0.642805	0.00469936
ESRRA	0.705827	0.00472877
ASS1	0.697388	0.00474988
LOC107987081	2.42799	0.00476861
H4C11	0.58109	0.00479453
TTC14	1.62489	0.0048085
CWC22	1.75984	0.0048728
POR	0.688388	0.00494468
JMJD7	0.551088	0.00497049
CDK1	1.76261	0.0050117
METTL26	0.654677	0.00509288
PROS1	1.94269	0.00509578
NINJ1	0.652302	0.00511814
CDC34	0.715479	0.00513201
NDUFS7	0.589324	0.00513851
STK11	0.730913	0.00515851
PHF3	1.91021	0.00517255
LTN1	1.82502	0.0051971
NDUFS6	0.720451	0.00525375
SLCO4A1	0.731404	0.00526506
CEP70	1.62467	0.00528207
DGCR6L	0.628528	0.00528645
GNA15	0.702359	0.00530243
NUBP2	0.611395	0.00530675
UPF3B	1.7974	0.00531841
CWF19L2	1.71145	0.0053884
MED16	0.643591	0.00540837
ESCO1	2.1322	0.00545093
LRRC40	1.87158	0.00545887
SLK	1.88574	0.00547556
ZC3H7B	0.738224	0.00548112
SNX13	1.62859	0.0055282
ZNF271P	1.65743	0.00559098
XYLT2	0.696169	0.00559782
HYI	0.681691	0.0055996
ZNF146	1.76342	0.00561093
BTBD2	0.665846	0.00561871
DUS3L	0.677547	0.00563514
GCC2	1.84334	0.00563912
TBCB	0.728745	0.00564378
ADAM9	1.70428	0.00568517
MACROD1	0.664085	0.00570009
PHIP	1.77417	0.00571094
LONP1	0.69615	0.00572007
IL32	0.625038	0.00572529
APC	1.94911	0.00582648
REV3L	1.82986	0.00582822
DYNC2H1	1.74737	0.00583261
TSPO	0.634739	0.00583452
ZNF598	0.71674	0.00584305
SLC38A10	0.688138	0.00584632
PDLIM7	0.657592	0.00585326
CHD1	1.78054	0.00585628
C20orf27	0.676929	0.00590546
CBX3	1.67269	0.00590696
CACTIN	0.672719	0.00591041
CCDC124	0.647548	0.00592143
ZFYVE16	1.80447	0.00592427
NCLN	0.70032	0.00594356
METTL18	2.03871	0.00594671
DEAF1	0.709888	0.00597183
DOHH	0.557584	0.00604758
PPIAL4A	23.5833	0.00607939
TRIP6	0.703846	0.00608674
ZNF268	1.95495	0.00609815
DNAJC13	1.76722	0.00613253
DEDD2	0.677455	0.00615449
LARP7	1.9386	0.00617716
MIR4426	2.11063	0.00618062
SCLT1	1.44458	0.00621929
CTSD	0.710696	0.0062281
MPST	0.660033	0.00628245
CKAP2L	1.63233	0.00628509
RAD50	1.75236	0.00640243
C16orf58	0.692831	0.00647718
GALK1	0.627617	0.0064845
COL6A1	0.721677	0.00649253
SEM1	1.43196	0.00652509
EMC2	1.61203	0.00653512
RRP9	0.687573	0.00655844
OAF	0.739207	0.00656588
TOMM40	0.71169	0.00657136
NIPBL	1.83333	0.00660159
EIF3G	0.711361	0.0066031
LIMCH1	0.596829	0.00662697
ITM2C	0.712252	0.00664502
DMXL1	1.76442	0.00665391
LINC01293	4.88365	0.00665817
HIP1R	0.702168	0.00666609
CEP350	1.85496	0.006667
HYAL2	0.694808	0.00668751
C12orf10	0.698947	0.00671439
PRDX2	0.672959	0.00675168
USP34	1.80409	0.00677374
ATAD5	1.8267	0.00683748
GRK6	0.708181	0.00685913
ISOC2	0.66827	0.00689141
KLHL17	0.48031	0.00697744
NIN	1.75307	0.00714234
BCL7C	0.676317	0.00714252
CHD9	1.85072	0.00722984
RBM38	0.677298	0.0072636
PAFAH1B3	0.687844	0.00729364
LINC01425	0.0116384	0.0073224
CNTRL	1.75488	0.007348
CXCL3	0.622322	0.00737173
H3C10	0.662264	0.00740901
ZNF567	1.85889	0.00742707
MALAT1	1.66184	0.00744416
NUDT22	0.662338	0.00748742
ZNF518A	1.95657	0.0075425
IFITM3	0.709056	0.00754588
FSTL3	0.639905	0.00767868
NEMF	1.76871	0.00770218
SPSB3	0.613805	0.00773521
ZGRF1	1.61416	0.00773549
BLVRB	0.678796	0.00776008
ATP5F1D	0.568904	0.00781826
HSPBP1	0.679986	0.00784216
DDX49	0.708528	0.00788534
MMP16	1.67393	0.00788781
SNORA23	1.78367	0.00793263
ZDHHC12	0.560192	0.00799384
SGTA	0.712188	0.00800597
THAP4	0.699248	0.00804799
CBARP	0.210302	0.00806053
UBXN1	0.719281	0.00810858
SCYL1	0.719095	0.008112
MRPL38	0.696635	0.00815471
DHX36	1.53336	0.00818499
PGAP6	0.664428	0.00823585
CSF2	0.575486	0.00824961
TONSL	0.6612	0.00827068
H4C13	0.67611	0.00835569
JUNB	0.520641	0.00840647
USP16	1.89279	0.00841676
RALGAPA1P1	2.43543	0.00842912
SLC16A3	0.700485	0.00843255
DDX54	0.725345	0.00846762
MIPOL1	1.60362	0.00848421
POLR2E	0.701857	0.00851267
WASHC4	1.78107	0.0085882
LOC105374010	2.56738	0.00863057
SNORA47	0.429853	0.00864266
CCDC18	1.65994	0.00866109
NEDD1	1.64253	0.00867542
SMCHD1	1.71501	0.00868244
NLGN1	1.84117	0.00869231
PRICKLE3	0.566913	0.00869718
FZR1	0.698115	0.00874
ARMC6	0.706127	0.00874084
HAT1	1.83933	0.00874875
STOML1	0.64097	0.00876083
ZNF638	1.71128	0.0087625
C21orf91	1.81773	0.00880692
CEP63	1.58652	0.00881636
CLUH	0.712395	0.00886039
NDUFV1	0.712905	0.00888765
PDE2A	0.699795	0.00888932
DNAJB14	1.89024	0.00894712
H2AC20	0.65591	0.00905001
ANKRD36	1.68296	0.00911202
B3GNT5	1.52603	0.00938309
SMC5	1.8108	0.00939164
COMT	0.714663	0.00940642
ZNF420	1.73989	0.00942491
BRMS1	0.712506	0.00945264
ZFC3H1	1.64919	0.0094999
SUCO	1.61051	0.00955043
KIF2A	1.83626	0.00966396
LRRC45	0.688847	0.00967526
TRIM16L	0.682072	0.00969298
TMEM259	0.709468	0.00969994
ZEB1	1.53784	0.00975703
PTAR1	1.60883	0.00976077
STAG2	1.76683	0.00977776
TMEM115	0.710153	0.00983798
JMJD1C	1.80268	0.00984165
RANBP2	1.6721	0.00988929
MAPK12	0.711497	0.00991748
ASNSD1	1.75257	0.00992957
CCDC15	1.83067	0.00995032
PDCD10	1.68586	0.00998862
TEX15	2.80873	0.010016
CPLANE1	1.73727	0.010055
LOC107986334	2.83194	0.0100552
EIF5B	1.47251	0.0101027
LOC102724434	2.48257	0.0101034
PIK3C2A	1.74336	0.0101081
ZNF700	2.01936	0.0101252
CD82	0.660284	0.0101306
TBC1D15	1.5749	0.0102166
CD320	0.70282	0.0102627
RAC3	0.673911	0.0102892
APRT	0.722893	0.0103203
LTBR	0.745844	0.0103314
PTPRG-AS1	1.72818	0.0103723
KRR1	1.80316	0.0104175
ZNF33A	1.65717	0.0105269
MCRIP1	0.661419	0.0105504
CENPX	0.713035	0.0105506
ZNF507	1.63908	0.0106271
ATAD3A	0.700424	0.0106309
SAA2	0.399711	0.0106598
IDH3G	0.721254	0.0106872
TARBP2	0.715889	0.0106879
MT2A	0.716716	0.0107
FDX2	0.670187	0.01075
POT1	1.88679	0.0107781
ZFPL1	0.699285	0.0108002
ABCB11	0.0551321	0.010821
RNA5S9	4.96575	0.0108503
ATP6V0E2	0.67844	0.0108613
PTPN4	1.47072	0.0109447
UTRN	1.71062	0.0109486
MIR221	3.87289	0.0110083
PFKL	0.707622	0.011014
FAM207A	0.713911	0.0110328
STXBP4	1.74971	0.0110355
SMC4	1.60683	0.0110869
PPIP5K2	1.75849	0.011103
DEPDC1B	1.49183	0.0111208
CCDC168	3.10026	0.0111218
IFRD2	0.730109	0.0111744
SSB	1.54785	0.0112433
BPTF	1.76005	0.0112832
C15orf54	4.74893	0.0112875
WDHD1	1.49721	0.011305
KIF20B	1.74949	0.0113065
RPL18A	0.736529	0.0113078
SH3GLB2	0.72222	0.0113277
H3C4	0.704747	0.011407
RAB1B	0.719147	0.0114097
CRIP2	0.620653	0.0114371
CTBP1	0.745421	0.0115122
B4GALT2	0.741308	0.0115263
USP1	1.71372	0.011536
SNORA104	1.53155	0.0115681
UNC93B1	0.663789	0.011581
MTG2	0.725486	0.0115885
CLGN	1.73003	0.0116043
DNAJC2	1.68787	0.0116064
PEX16	0.675698	0.0116072
KIF5B	1.64426	0.0116107
ETAA1	2.04992	0.0116729
ARFRP1	0.717747	0.0116841
CHML	1.77718	0.0117035
TTK	1.74355	0.0117842
ASPHD1	0.595413	0.011794
SENP7	1.91812	0.0118313
FAM102B	1.62894	0.0118388
USP47	1.61984	0.0118954
NCAPH2	0.697241	0.0118961
SPHK1	0.725263	0.0120397
ANKRD50	1.5139	0.0120422
AK1	0.727747	0.0121043
RBM41	1.58639	0.0121287
CAVIN3	0.716622	0.0121455
ST6GALNAC4	0.698487	0.0121462
TRMT2A	0.645019	0.0121827
STK25	0.746827	0.0121949
NOL8	1.51066	0.0122198
RRM2B	1.55818	0.0122394
SNORA20	2.22825	0.0122463
ARHGAP45	0.67753	0.0122658
CASP8AP2	3.3033	0.012287
ZNF33B	1.65859	0.0123092
KLF12	1.6842	0.0124337
PRKACB	1.7531	0.0124537
DBN1	0.753533	0.012471
SKAP1	0.263226	0.0124774
ANKRD36C	1.72064	0.0124915
LOC105376374	1.59195	0.0125064
USP15	1.762	0.0125369
PYROXD1	1.74355	0.0125501
FSCN1	0.691384	0.0125698
FXR1	1.45851	0.0126589
PAQR4	0.727714	0.0126706
LOC107985976	0.21111	0.0126855
GLMP	0.715467	0.0128264
H2BC21	0.693511	0.0129397
FTL	0.754847	0.012962
ZNF484	1.81018	0.0129692
RPGRIP1L	1.50704	0.0129745
PLK4	1.72665	0.0130086
GNPTAB	1.57217	0.0130164
ONECUT2	1.9019	0.0131021
CROCC	0.562237	0.0132154
ARID4B	1.62014	0.0133692
PUF60	0.573356	0.0134046
RRAD	0.380235	0.0134405
CD2AP	1.6854	0.0134497
RNF6	1.58876	0.0134549
ANKRD13D	0.68234	0.0134602
CLPP	0.709039	0.0134608
PAIP2	1.46917	0.013468
ICAM1	0.649624	0.0134711
GNG7	0.0955527	0.0134952
FANCM	1.68773	0.0135201
FAAP100	0.676786	0.0135949
ANKIB1	1.42621	0.0136864
LCORL	1.78506	0.0137469
B4GALT7	0.715452	0.0137652
MBNL3	1.74683	0.0137812
DPP8	1.35021	0.0137927
MFSD12	0.73218	0.0138236
RMI1	1.56814	0.0138396
POLK	1.8385	0.0139055
DOCK11	1.82855	0.01398
SAMD10	0.403895	0.0140091
MICALL1	0.753971	0.0141293
RPPH1	0.648907	0.0141877
TRPM2	0.694068	0.0142145
ZNF37BP	1.81349	0.0142249
LMNB2	0.753659	0.014312
AJAP1	0.737283	0.0143215
GTF2F2	1.52842	0.0143413
CCP110	1.71582	0.014348
RABEP2	0.578993	0.0144132
UBTD1	0.684984	0.0144804
BRWD3	1.52967	0.0145266
SIGIRR	0.663742	0.014563
MNS1	2.48154	0.0145708
LUC7L3	1.56813	0.0146469
TMTC3	1.77003	0.0147208
SERPINA1	0.314692	0.0147966
CORO1B	0.68598	0.0148064
MPV17L2	0.697415	0.0148212
HMGCS1	1.30844	0.0148496
TOM1	0.685963	0.0149393
TSNARE1	0.691565	0.0149441
AGAP2-AS1	0.639868	0.014958
PSMA3	1.67112	0.0150108
TMEM250	0.733124	0.0150206
TBK1	1.7427	0.0150459
ATP13A2	0.708479	0.015062
MIR4292	0.357575	0.0151035
DENND1B	1.56308	0.0151304
NTN4	1.62987	0.0152144
FILIP1L	1.59552	0.0152385
FARSA	0.72203	0.0152636
ZZZ3	1.63193	0.0152686
GMNN	1.4634	0.0153609
ZNF480	1.71286	0.0154641
TRHDE	1.48964	0.0154682
NUCB2	1.65942	0.0155823
NIBAN2	0.75132	0.0157293
TCEAL9	1.66452	0.015775
RRP7A	0.734814	0.0157762
SLC35A1	1.67059	0.015863
H4-16	0.699421	0.0158907
DNPH1	0.711315	0.0159173
KCNJ12	0.68896	0.0159459
RNF166	0.682047	0.0159896
NCDN	0.672176	0.0160726
GSKIP	1.66717	0.0161093
GPC1	0.657707	0.0161931
SNX10	2.01652	0.0162215
SNAPC2	0.671779	0.016255
RUVBL2	0.723555	0.0163378
NSRP1	1.59808	0.0163734
LIG4	1.70263	0.0164922
ZNF224	1.56877	0.0165404
LACC1	1.68958	0.0166121
LRRIQ1	5.90699	0.0166848
NOXO1	0.0649854	0.0167923
MAP1LC3B	1.35361	0.0168556
RASA1	1.5545	0.0168625
PIGQ	0.634046	0.0169597
SREK1	1.61582	0.016969
TMSB10	0.780217	0.0169929
SSR4	0.727437	0.0170708
TAX1BP1	1.46573	0.0170948
VPS51	0.707966	0.0171012
C5orf34	1.48675	0.0171213
COMMD5	0.748879	0.0171227
LSM7	0.732501	0.0171644
MAP3K2	1.56699	0.0171666
NFKB2	0.721287	0.0172015
INTS1	0.707322	0.0172531
ETFB	0.701535	0.0173293
RPS10	0.64221	0.0173557
RBM42	0.740337	0.017365
LOC112267871	0.510954	0.0173821
TRAPPC5	0.634676	0.0174279
NEXN	1.74673	0.0175038
NEK7	1.73672	0.017531
NME7	1.41334	0.0175992
TFCP2L1	0.530558	0.0176857
ODR4	1.63182	0.017694
CDK16	0.742321	0.0177061
ZNF302	1.74147	0.0177068
USP53	1.64135	0.0177333
SPINDOC	0.734629	0.017755
SH3BGRL3	0.739886	0.0177906
TMEM54	0.673732	0.0178341
KATNB1	0.718514	0.0179803
H1-10	0.695313	0.0180608
FKBP3	1.41346	0.0180656
UFL1	1.57614	0.0180763
LNCSRLR	2.98236	0.018091
RECQL4	0.713049	0.018101
H3C1	0.698028	0.0181332
NCAPG	1.51977	0.0181515
SMPD2	0.715626	0.0181948
TRABD	0.697153	0.0181996
POLR2J	0.717357	0.0182656
NKTR	1.6488	0.0182711
C8orf82	0.672202	0.0183125
MLLT3	1.59651	0.018371
RHOT2	0.704617	0.0184169
MDFI	0.512272	0.0184289
UBXN4	1.41865	0.0184348
SMARCA1	1.47503	0.018442
MPDZ	1.42857	0.0184552
RBBP6	1.59021	0.0184833
SYNPO2	0.0893558	0.0184876
SH3GL1	0.697667	0.0185087
DUS1L	0.739528	0.0186186
TPRA1	0.748828	0.0187342
RPS26	0.764284	0.0187365
DMXL2	1.75315	0.0187682
C12orf57	0.687677	0.0189285
C19orf33	0.744987	0.0189919
ERBIN	1.53402	0.0190183
PLEKHJ1	0.741666	0.0191356
CCDC144A	2.0334	0.0191819
PPP1R35	0.609458	0.0192673
HAGHL	0.452143	0.0193522
LRRC14	0.743869	0.0193673
CEP135	1.71382	0.0193761
FAP	1.56098	0.0194185
CHM	1.55311	0.0194233
CCDC28A	1.38598	0.0194264
UHRF2	1.35653	0.0194783
PLA2G4A	1.52449	0.0195381
ECHDC1	1.58627	0.0195438
TAB1	0.724155	0.0195552
GOLGA4	2.38795	0.0196201
PACS2	0.734503	0.0196333
DEPDC7	1.79254	0.0196458
TNFRSF12A	0.733768	0.0196601
YIPF2	0.716722	0.0198139
PLCD3	0.737451	0.0198343
NR1H2	0.716989	0.019853
EDEM3	1.53323	0.0198595
EXTL2	1.4326	0.0198836
BRWD1	1.49995	0.0198971
EMC10	0.721187	0.0199626
TRMT11	1.51893	0.0199873
SLC25A10	0.703903	0.0200097
DBNDD1	0.639777	0.0200615
POLD1	0.736334	0.0201161
STXBP3	1.61348	0.0202049
CCDC167	0.743182	0.020242
R3HDM4	0.731038	0.0203326
POLM	0.757388	0.0203435
SEPTIN9	0.749101	0.0203522
MYBL2	0.761417	0.0203586
GRINA	0.727375	0.0203867
FAU	0.756105	0.0204998
MIB2	0.566738	0.0205091
AGAP3	0.738682	0.0205298
TUBG1	0.742431	0.0205644
FAM169A	1.44685	0.0205784
EFHD2	0.737713	0.0206522
KCNAB2	0.736705	0.020677
LOC102724621	0.213699	0.0206862
STUB1	0.711534	0.0207221
MCM5	0.74322	0.0207745
ADAM15	0.758962	0.0207857
TGFB1	0.690341	0.0209494
DKFZP586I1420	2.25429	0.0210133
INO80E	0.733857	0.0210187
MFAP2	0.656629	0.0210203
FAM135A	1.51019	0.0210258
LYSMD3	1.57053	0.0210532
SNORD3C	1.7224	0.0210549
MT1E	0.763742	0.0211044
NAA20	1.35617	0.0211156
ST6GALNAC3	1.61663	0.0211701
ATAD3B	0.727752	0.0211809
HECTD1	1.39372	0.0212714
U2AF2	0.770737	0.0213123
ZWILCH	1.47148	0.0213866
SLC7A5	0.752347	0.0213892
ZBTB17	0.725377	0.0213938
PTMS	0.750147	0.0214093
POLG2	1.46924	0.0214323
HAUS6	1.56273	0.0215585
MOB2	0.719601	0.0215684
LOC107984494	2.54727	0.0216136
UBL4A	0.756888	0.0216141
PRDX5	0.752359	0.0216671
PIK3CA	1.62982	0.0216751
C3	0.671808	0.0216916
SLCO1B3	1.73105	0.0217591
MIS18BP1	1.62716	0.0217899
EIF3E	1.57195	0.0218264
TRAF7	0.746465	0.0218294
LRP5	0.696549	0.0218501
H3C13	0.670123	0.0218691
KIAA2013	0.759536	0.0218762
H2BC10	0.722691	0.0220907
TUBB3	0.731901	0.0221065
HSPA5	1.35165	0.0221318
COQ4	0.735138	0.0221536
ANAPC4	1.48009	0.0221714
MTFP1	0.729921	0.022203
FNBP4	2.22894	0.022215
LOC107986422	2.62658	0.0222377
FDXR	0.741333	0.0222558
MBTPS2	1.44827	0.0223276
SPTBN2	0.766778	0.0223558
SMARCA5	1.4003	0.0223632
UNKL	0.711278	0.0223936
LIFR	1.62347	0.0223979
ZNF593	0.725342	0.0224642
GXYLT1	1.52456	0.0224674
OBI1	1.54209	0.0225502
MED13	1.4741	0.0225695
TBL3	0.727528	0.0225901
TOP2A	1.38379	0.0226278
PKN1	0.73334	0.0226721
RAB5IF	0.292493	0.0226895
SDF2L1	0.686954	0.0227456
DLGAP5	1.43148	0.0227515
RPL8	0.75272	0.0227755
POLR2I	0.727718	0.0228258
LMF2	0.685156	0.0228795
DICER1	1.57437	0.0228874
BIN1	0.74321	0.0228885
PAXX	0.692873	0.0229645
SNORD15A	1.77017	0.022979
N4BP3	0.5331	0.0229915
ZNF765	1.80301	0.0229938
SNRPA1	1.40746	0.0230391
RASSF8	1.57087	0.0230674
OAZ1	0.751303	0.0230877
ZNF226	1.47032	0.023092
KCTD3	1.38143	0.0231458
ZNF195	1.67606	0.0231599
JMJD4	0.738072	0.0231753
BRIP1	1.36284	0.023279
MRPS18A	0.74671	0.0233341
PLXNB2	0.731727	0.0233592
BRAT1	0.695859	0.023403
ANKRD12	1.48414	0.0234195
ZBTB42	0.536478	0.0234263
TOR4A	0.736705	0.0235184
MRPL28	0.740904	0.0236385
PECAM1	0.273855	0.023664
TNIP1	0.756207	0.0237122
E2F4	0.776998	0.0237583
LAMTOR4	0.716509	0.0237658
COPE	0.718558	0.023779
IKBKE	0.735132	0.0237904
MRPL4	0.721048	0.0238026
ITGA1	1.55471	0.0238207
PRKAR1B	0.656102	0.0238752
VPS54	1.42739	0.0238846
PNPLA6	0.726498	0.0238855
GTF2H5	1.34375	0.0238867
UBR3	1.45407	0.0239085
ARFGEF1	1.47922	0.0239473
CENPC	1.62588	0.0239511
FAM89B	0.671053	0.0240648
GRAMD1C	1.99364	0.02411
IRF2BP1	0.677116	0.0242274
SYTL2	1.62556	0.0242993
CD151	0.760987	0.0243311
CHCHD6	0.711678	0.0243677
MDK	0.74048	0.0243833
GBP3	1.68637	0.0244251
ERGIC2	1.55959	0.0245029
TANK	1.58257	0.0245426
ZNF28	1.66005	0.024592
ARAP2	1.56274	0.0245997
ZNF180	1.73698	0.0246178
ZNF84	1.66749	0.024688
MAP9	1.67523	0.0247679
H2AC11	0.698967	0.024773
MTX3	1.61633	0.0248037
ALMS1	1.63057	0.0248327
FRYL	1.49991	0.0249146
SCFD1	1.55484	0.0250073
SMOX	0.700235	0.0250124
BRF1	0.745446	0.0250961
ANTXR2	1.36873	0.0251222
MTERF3	1.53268	0.0252901
RCE1	0.724578	0.0253104
BSN-DT	4.1644	0.0253116
CEP112	1.59422	0.0253549
KRIT1	1.49339	0.0253917
LOC100652758	0.52081	0.0254036
RPL19	0.7899	0.0254436
CUL5	1.55394	0.0255133
NUDCD1	1.5256	0.0255387
GATD1	0.735275	0.0255576
ZMAT1	4.61835	0.0256111
ZRANB2	1.46069	0.0256213
ZHX1	1.66356	0.0256274
ZNF107	1.86423	0.0256726
NFKBIE	0.748288	0.0257282
ARHGAP29	1.57746	0.0257306
CENPK	1.60596	0.0258237
MME	1.54517	0.0258253
DGKZ	0.757914	0.0258378
GUCY1A2	2.08455	0.0258527
NME3	0.51179	0.0258832
TOR2A	0.639687	0.0259013
TOP2B	1.4605	0.0259827
NRIP1	1.61585	0.0260435
SCARNA2	0.657841	0.0261116
SHLD2	1.59799	0.0261868
HMGN5	2.63332	0.0262967
SLF2	1.35129	0.0263277
SCP2	1.4313	0.0263438
GGT1	0.377156	0.0264268
CIAO3	0.694668	0.0266404
LOC107984112	1.81024	0.0267154
DENND5B	1.39113	0.0268477
ZNF845	1.77088	0.0268797
MBOAT2	1.36558	0.0269046
G2E3	1.59921	0.0269144
WIZ	0.660514	0.0269779
GDAP2	1.43356	0.026978
CYC1	0.747055	0.0269798
SETX	1.59186	0.0270235
ALYREF	0.733503	0.027051
PPP2R3C	1.32886	0.0270604
MICOS10	1.43731	0.0271711
RABGAP1	1.32541	0.0271866
PGLS	0.74761	0.027195
MPHOSPH9	1.59642	0.0272163
B3GAT3	0.681172	0.0272675
EEF2	0.738913	0.0273266
DVL1	0.715435	0.0273741
FBXL13	1.55264	0.0274107
GDF15	0.706173	0.0274737
VPS13B	1.40878	0.0274901
LINC00562	4.0473	0.0275217
CCDC191	1.77683	0.0275435
KIF3A	1.62301	0.0275453
TMEM51	0.693931	0.0275762
ZMAT5	0.700079	0.0276518
LDHB	1.3134	0.0276805
ZBTB37	1.44473	0.0276823
TASOR	1.48928	0.0277482
TATDN1	1.67189	0.0280002
C2CD5	1.36101	0.0280182
SLC37A1	0.650037	0.028053
WDR19	1.41714	0.0280577
WDR34	0.748395	0.0280785
THOC2	1.50778	0.0281052
ZNF23	1.7375	0.0281089
CYBRD1	1.34411	0.0281789
TRIM47	0.630614	0.0283162
BAD	0.676298	0.028347
ADGRL2	1.41389	0.028372
LIMK1	0.74628	0.0283865
YDJC	0.707725	0.0284043
C19orf25	0.702784	0.0284458
BOK	0.759971	0.0286817
GPS1	0.74662	0.028702
RAD23A	0.765525	0.0287661
MPHOSPH10	1.45459	0.0287999
PBDC1	1.53725	0.0288377
SELENOO	0.680437	0.028849
CCDC112	1.71821	0.0289592
SNORA12	1.63497	0.0289758
ALG12	0.714713	0.0289828
KLHL28	1.48	0.0290245
LOC107986015	3.37764	0.0290395
FANCB	1.33768	0.0291644
ARFGAP1	0.768	0.0292308
GEMIN2	1.52443	0.0292821
METAP2	1.43608	0.0293832
IFI16	1.29172	0.0294002
GIT1	0.747597	0.0294815
ZNF624	1.96945	0.0295476
FABP5	1.34887	0.0295679
PKMYT1	0.708046	0.0296048
SCARF2	0.647253	0.0296369
ZNF511	0.74541	0.0296603
SYNGR2	0.730294	0.029744
ZNF121	1.55961	0.0297592
CA14	8.64266	0.0297835
THOP1	0.749128	0.0297983
TRPM7	1.42594	0.0298686
MATN2	1.97885	0.0298913
ZNF574	0.722708	0.0299051
MMS22L	1.46267	0.0299301
CAPRIN2	1.31511	0.0299905
ZC2HC1A	1.61993	0.0300722
RBBP8	1.56345	0.030119
MVB12A	0.706964	0.0301814
CCDC186	1.74104	0.0302055
ZNF397	1.54602	0.03021
GALNT1	1.55586	0.0302151
ALG3	0.759968	0.0303429
CENPE	2.70889	0.0304561
SNHG14	1.71992	0.0304747
MRPL41	0.674406	0.0304774
SCO2	0.698922	0.0304973
CSK	0.758268	0.0305087
LOC107984718	7.82678	0.0305856
ND6	0.624822	0.0306374
ZC3H15	1.51	0.0306459
SLC22A15	1.51025	0.030646
ZNF235	1.83736	0.0306636
BCR	0.764117	0.030669
ZNF12	1.58164	0.0306745
ANTKMT	0.498212	0.0306891
RBAK	1.59152	0.0307898
PNN	1.43065	0.030799
PPP1R15A	0.776671	0.0308087
RPS27A	1.40349	0.0308517
LYST	1.62767	0.0308785
SLC2A13	1.44008	0.0309208
MON2	1.321	0.0309363
CHURC1	1.47368	0.0310032
XRN1	1.51776	0.031168
KIF11	1.34967	0.0311916
GTF3C5	0.768132	0.031219
TRAPPC11	1.32387	0.0313072
TTLL12	0.748154	0.0313307
CCZ1P-OR7E38P	0.712288	0.0313439
MAZ	0.74161	0.0313499
NMD3	1.45239	0.0314106
DLG1	1.32255	0.0314684
MAGOH	1.3564	0.031559
CENPI	1.33611	0.0316043
LOC107986874	5.16512	0.0316159
MAP4K2	0.744322	0.0316318
LOC105374019	4.26933	0.0316859
ATM	1.50166	0.031843
EPHB4	0.755711	0.0318894
NEK2	1.37056	0.0319211
CEP128	1.38957	0.0319811
NOL3	0.693456	0.0319891
CIP2A	1.52721	0.0320387
NELFA	0.720405	0.032057
STAG1	1.35705	0.0320795
LOC107986254	3.44536	0.0321508
ITSN2	1.47343	0.0321676
USP38	1.53814	0.0321744
LZTS2	0.74985	0.0321745
ARHGAP42	1.56318	0.0322038
RND3	1.53166	0.0322466
PRPF40A	1.54956	0.0322557
CEP162	1.74241	0.0322865
UBXN7	1.38213	0.032342
CST3	0.7402	0.0323751
CLOCK	1.5598	0.0325391
OSBPL8	1.60581	0.0327312
GPSM2	1.37735	0.0327366
VTRNA1-2	1.80657	0.0328059
SCAF11	1.48483	0.0328265
NBPF20	1.6575	0.0329244
SGSM3	0.757637	0.0329269
MBNL2	1.54378	0.0329635
BRCA1	1.48595	0.0330018
MYBBP1A	0.764519	0.0331164
SNORD78	1.69753	0.0331467
C12orf56	1.83783	0.0331709
CD109	1.36852	0.0332199
KIAA2026	1.69617	0.033225
USPL1	1.34679	0.0333349
ZNF277	1.64171	0.0333473
HPS3	1.34999	0.0333955
ZNF219	0.707808	0.0333963
RABGGTB	1.44108	0.0334322
VPS45	1.30495	0.0334362
FGFBP1	1.86494	0.0334488
ZNF205	0.66825	0.0334722
USP25	1.47293	0.0335026
TWIST1	0.691761	0.0335223
ZFAND1	1.54333	0.0335328
LINC01783	0.491028	0.0335815
H2BC4	0.72781	0.0335933
CEP170	3.07275	0.033648
GOLGA8A	1.67105	0.0336599
CHD2	1.37978	0.0336707
SMG1	1.45433	0.0337348
KLF9	1.74051	0.0337388
RIC8A	0.795048	0.0337762
LOXL1	0.707549	0.0337958
NOC4L	0.724066	0.0337993
UBA5	1.37465	0.0338118
SF3A2	0.668259	0.0338654
TMC6	0.676657	0.033887
TELO2	0.720352	0.0338926
LRRC6	2.3003	0.0339413
LINC01572	1.76146	0.0339731
SH2B1	0.719778	0.0340638
ERCC6L2	1.50225	0.0340783
CEP83	1.51699	0.0340817
LTBP3	0.659294	0.0341741
TMUB1	0.617096	0.0342143
CYHR1	0.725983	0.0342171
C1orf159	0.600548	0.0343028
CDC37	0.779374	0.0343994
HLA-C	0.653988	0.0344507
NELFB	0.775008	0.0345021
BLOC1S2	1.47451	0.0346416
SIPA1	0.748891	0.0346905
THUMPD2	1.47323	0.0347212
ZNF37A	1.56594	0.0347385
ARMT1	1.59446	0.0347747
SUCLA2	1.41482	0.0347807
SPDL1	1.50951	0.0347921
CARD10	0.749027	0.0348287
USP32P1	2.22137	0.0348719
PLAUR	0.78889	0.034889
ASB6	0.77288	0.0348943
TIMM44	0.781769	0.0349168
CPED1	1.51818	0.034941
CD46	1.30742	0.0349967
ZNF252P	1.43513	0.0350142
ITGB3	1.40228	0.0350359
CWC27	1.41681	0.0351065
LINC00342	2.23644	0.0351582
COL12A1	1.42221	0.0353532
SLC4A8	1.39126	0.0353566
SLC9A3R1	0.722539	0.0354484
TSR3	0.734468	0.035464
IGFBP2	0.665961	0.0354677
H2AC16	0.725831	0.035565
SLC30A9	1.49485	0.0355846
ODF2L	1.52139	0.0356569
ZNF92	1.808	0.0356803
CDCA2	1.26157	0.0356895
SGO1	1.4612	0.0357054
MTSS2	0.746784	0.0357802
PGF	0.705638	0.0358226
AHI1	1.56156	0.035848
NBEAL2	0.703887	0.0358744
DPH1	0.743832	0.0358829
MIR423	3.35111	0.0358885
ZNF283	1.58163	0.0359565
RANBP6	1.44765	0.0360278
U2SURP	1.49125	0.0361185
SDC1	0.779251	0.0361979
ANK1	0.701669	0.0362121
GPX4	0.765548	0.0362141
GCA	2.11989	0.0362199
DNAJC5	0.78193	0.0364567
TBC1D23	1.49753	0.0364731
MRPL23	0.690635	0.0365487
HGH1	0.751639	0.0365592
MVP	0.746548	0.0365682
AIDA	1.34476	0.0365882
FBXL15	0.569695	0.0367482
CENPU	1.50096	0.0368405
PTGES2	0.751608	0.0368757
C18orf54	1.5714	0.0370012
MRPL54	0.741608	0.0371343
UPF2	1.46411	0.0371661
PDS5A	1.44674	0.0371986
MID1IP1	0.731656	0.0372002
LRPAP1	0.775932	0.0372079
PRPF18	1.51718	0.0372104
FOSL1	0.710495	0.0372508
FIS1	0.733196	0.0372594
PDIK1L	1.62896	0.0373541
LOC112267943	3.00365	0.0373684
LIF	0.772411	0.0375026
LINC02323	0.270041	0.0375577
DDX1	1.29416	0.0376005
AZI2	1.53374	0.0376045
SUV39H2	1.36372	0.0376671
SNORA38B	1.80664	0.0377192
RO60	1.50314	0.0377581
TMEM141	0.745421	0.0378059
MYL6B	0.777767	0.0379095
EFCAB7	1.81417	0.0379344
OGFOD3	0.755261	0.0379592
MYCBP2	1.44009	0.0380439
ACD	0.7286	0.0380751
CDC42EP2	0.753824	0.0381057
SYNJ1	1.53225	0.038131
SEPTIN7	1.48985	0.0382756
MEN1	0.756164	0.0382811
VPS50	1.47301	0.0383864
ZNF483	1.58034	0.0385323
INTS11	0.757482	0.0385484
ATP5MF	0.777384	0.0385647
ZNF134	1.3097	0.0386771
DDA1	0.764323	0.0386845
DAPK3	0.754903	0.0387811
CEP120	1.56011	0.0388421
SNORA27	1.70984	0.0388539
TTC21B	1.34788	0.038855
WWC1	0.802818	0.0389052
DENND4A	1.41401	0.0389373
EIF2S2	1.45965	0.0389484
PTOV1	0.729364	0.0389657
AKAP11	1.57563	0.0390095
LTV1	1.37139	0.0390174
LOC107985256	1.83257	0.0390717
DEPDC1	1.51175	0.0390717
NAPB	1.44658	0.0390763
OSGIN1	0.465638	0.0391008
SHISA2	0.748438	0.0392145
SMTN	0.756673	0.0392718
TAOK1	1.55599	0.0392741
UBXN6	0.754411	0.0392992
SCYL2	1.42693	0.0393841
OTUD3	1.40121	0.0394351
FAR1	1.49455	0.0394422
SSX2IP	1.46998	0.0394437
SLC4A2	0.766664	0.0394775
TRIM23	1.56521	0.0395292
DMWD	0.706546	0.0395758
MARCHF7	1.4236	0.0395844
APBA3	0.653777	0.0396097
SP3	1.46711	0.0396149
PLS3	1.33183	0.0396384
FMN1	1.53711	0.0397798
PLBD1	1.58584	0.0398074
IRF3	0.753808	0.0398325
TET1	1.64334	0.0398663
BLID	2.10705	0.0399014
SERPINI1	2.65206	0.0399193
LOC107985002	5.81398	0.0400546
SP100	1.34602	0.040156
LMNA	0.759065	0.0401643
MCM8	1.421	0.0401788
TMEM129	0.726496	0.040257
P2RY6	0.698872	0.0402601
SEMA3A	1.61588	0.040328
PLCE1	1.41423	0.0403339
STRN3	1.35646	0.0403653
DHX34	0.764538	0.0404463
LRPPRC	1.31396	0.0404524
RHOC	0.774793	0.040454
COL7A1	0.686928	0.0404824
MYEF2	1.43719	0.0405576
RABL6	0.772341	0.0405688
DCAF15	0.734834	0.0406505
MSH2	1.38507	0.040659
ARID4A	1.60549	0.0406771
PES1	0.769383	0.0407651
NTMT1	0.772874	0.0407785
SEMA6B	0.71912	0.0408102
CCDC152	1.62775	0.0408377
ACBD7	1.58902	0.0409025
CCDC130	0.717055	0.0409185
OGA	1.27378	0.0409627
ZNF800	1.56669	0.0409735
ATG2B	1.45738	0.0410396
ITGAE	1.43178	0.041205
RPAP3	1.50562	0.0412893
RPL39	1.32867	0.0413089
SLC25A36	1.4877	0.04131
EPG5	1.31413	0.0413391
FGF13	0.670505	0.0413598
TTC32	0.488472	0.0414433
TUT7	1.41435	0.041449
C11orf68	0.750353	0.0415464
HEATR5A	1.36061	0.0416589
ATP11C	1.44463	0.041692
CAMSAP2	1.44415	0.041725
BCHE	1.43359	0.0417823
DNAJB12	0.785874	0.0417869
WDR13	0.710876	0.0418198
RALGAPA1	1.40946	0.0418332
LLGL1	0.738723	0.0419344
CDT1	0.727124	0.0420464
C20orf197	0.740351	0.0420997
PPP1R37	0.71517	0.0422126
EVI5	1.42341	0.0422323
FAT3	2.31321	0.04229
ATP2B1	1.43482	0.0423079
GPAA1	0.748935	0.0423139
SHOC2	1.37241	0.0423917
DCAF13	1.43061	0.0425677
NBN	1.53609	0.0425678
SYDE2	1.5288	0.0425927
RPAP2	1.39618	0.0426254
CACNA2D1	1.44261	0.0426903
KIAA1109	2.24847	0.0427082
IREB2	1.32562	0.0427428
RNU4-2	1.51807	0.0427515
CSMD3	1.5788	0.0427785
HMGA1	0.766709	0.0427878
PUSL1	0.72162	0.0429589
PUS7L	1.62235	0.0430419
NACC1	0.762107	0.0432336
MPP6	1.31646	0.0432557
DHX37	0.75324	0.0432822
E4F1	0.700693	0.0432836
BIRC6	1.30752	0.0433267
DYNLRB1	0.780779	0.0433599
LGALS1	0.775169	0.0433995
TNNT1	0.763887	0.043522
HDAC11	0.724809	0.043617
RAC2	0.765154	0.0436437
TALDO1	0.778456	0.0436476
ID1	0.693708	0.0436558
NFE2L2	1.39112	0.0437129
SNORA46	2.50386	0.0437217
EML5	1.49188	0.0437807
YTHDC2	1.34995	0.0438067
ABHD17A	0.691815	0.0438617
RNMT	1.41223	0.0439052
ICE2	1.39761	0.0439122
DOCK7	1.26812	0.0439569
KIF1C	0.804995	0.043985
MGA	1.24191	0.0441577
G6PC3	0.764269	0.0441808
PSMD8	0.790897	0.0443909
ACVR2B	1.35815	0.0443929
PTMA	0.780707	0.0444025
TSGA10	1.8305	0.0444259
RPL13AP5	0.752058	0.044428
CYSTM1	0.705112	0.0444422
ATP6V0D1	0.775921	0.0444569
SCAF1	0.711432	0.0445841
OCRL	1.26306	0.0445978
ZMYM2	1.36452	0.0446699
DDX60L	1.40494	0.0447104
CEP55	1.40332	0.0447544
R3HCC1L	1.33449	0.0447995
MRPL13	1.46816	0.0448789
SAMD1	0.783773	0.0449764
FPGS	0.755682	0.045115
N4BP2L2	1.39117	0.0451296
CEP85L	1.50251	0.0452122
TXNDC16	1.41531	0.0452244
NUP107	1.29209	0.0452872
DDX46	1.30716	0.0453293
SPNS1	0.728947	0.0453928
SNORD3B-1	1.65452	0.0453959
RGS3	0.788622	0.04544
RHOG	0.7865	0.0455214
FASTK	0.72435	0.0455449
EDEM1	1.29302	0.0456058
WTIP	0.708374	0.0456107
MYO9A	1.43499	0.0456628
CDK10	0.757116	0.0457584
DHX30	0.779554	0.0457628
MED29	0.760756	0.0457905
TP53I13	0.637641	0.0458752
SCAMP4	0.705968	0.0458835
OPA1	1.4539	0.045922
TAF10	0.785539	0.0461111
PSMC6	1.52659	0.046164
RCC1L	0.765871	0.046307
ANLN	1.44045	0.0463127
HLA-A	0.704439	0.0463223
OSBPL5	0.718398	0.0463604
OTUD6B-AS1	1.65065	0.0464046
TCF12	1.41087	0.0464621
ASPM	2.11597	0.0465267
MAGI1-IT1	4.65026	0.0465414
KITLG	1.55488	0.0466429
CARMIL2	0.525022	0.0466446
H3C11	0.73725	0.0467579
PEMT	0.684278	0.0467871
TAGLN	0.6916	0.0468167
EPS8L2	0.762325	0.0468521
UBA6	1.44871	0.0468678
CCDC22	0.705069	0.0469477
CLK1	1.43571	0.0469669
C19orf53	0.777117	0.0470006
SEPTIN7P2	1.45224	0.0470717
ZNF891	1.5789	0.0471265
MORC3	1.38691	0.0471477
SEPTIN10	1.36471	0.0471484
SECISBP2L	1.44057	0.0471668
RAI14	1.42599	0.0471761
H2AC17	0.74397	0.0471843
MCAT	0.743661	0.0472112
FGF5	1.44038	0.0472163
CMC2	1.36209	0.0473939
GATAD2A	0.802631	0.0474053
TRMT13	1.44777	0.0474888
FGFR1OP2	1.43269	0.0475238
MIR4263	4.92065	0.0475507
SMC6	2.16895	0.047569
CARD11	0.775113	0.047635
FAM49A	1.26151	0.0476541
GRK2	0.784954	0.0477608
THOC1	1.40048	0.0477817
PSMD6-AS2	2.71276	0.0478003
ZBTB26	1.4639	0.0478482
TUG1	1.5056	0.0478816
TNIP2	0.784616	0.0478945
TIMM17A	1.35444	0.0479085
PPP2R3A	1.40531	0.0479275
TRAF4	0.75101	0.0479476
PAPOLA	1.33393	0.0479672
ELOVL6	1.35579	0.0480411
SLC25A1	0.766344	0.0480792
COG6	1.35307	0.0480935
PLEKHM2	0.781926	0.0481355
SUGT1	1.34127	0.0481571
MUS81	0.775461	0.0481819
ERAP2	1.52033	0.0482193
CBWD2	1.46512	0.0483234
ARID2	1.43996	0.0483901
PPP6R2	0.794102	0.0484017
TMEM178A	8.33556	0.0484919
ISG15	0.559202	0.0485215
IFI30	0.530753	0.0485646
TMEM63B	0.784471	0.0486167
FAM161A	1.85558	0.048641
NFKBIA	0.782392	0.0486668
XRCC4	1.56486	0.0486711
RPS6KB2	0.74533	0.0486819
ATG4D	0.707374	0.0486872
CDH4	0.742374	0.0487457
OTULINL	1.32666	0.0487592
UROD	0.794983	0.0488529
SC5D	1.37699	0.048888
CPNE7	0.751351	0.048981
PPP1R9B	0.778146	0.0490904
H2AC6	0.743089	0.0491201
GEN1	1.4609	0.0491491
CUL4B	1.31058	0.0492301
LIN9	1.51259	0.0492489
CDC42BPA	1.51159	0.0492948
NR2F6	0.760923	0.04932
LINC01357	0.690456	0.0493976
ATAD2	1.44453	0.0494206
UBR2	1.24213	0.0494531
TOPBP1	1.46534	0.0494724
SNORD21	1.79537	0.0495376
DENND10	1.38424	0.0495853
FLYWCH2	0.70372	0.0496075
HPF1	1.34206	0.0497089
EPHB2	0.807564	0.0497282
IQCJ	1.80851	0.0497633
ZFAND2B	0.770699	0.049829
HIC2	0.693477	0.0498608
RPLP2	0.771378	0.0499076
ALKBH4	0.704311	0.0499783
S1B Table. Differentially expressed genes in ES-2 overexpressin ZNF521 vs ES-2 control cells.
Gene	Fold Change ZNF521 vs Control	pvalue
SLC39A10	1.40866	0.0468081
MRC2	0.483186	0.000203154
FXYD5	0.721399	0.00375043
CTSK	1.26402	0.0388692
HMMR	1.757	0.00294469
AIMP1	1.52978	0.00478031
PIBF1	1.39424	0.0287276
RB1CC1	1.31652	0.0473142
SAMD9	1.52725	0.00373304
TIMP1	0.75922	0.0276044
ZNF521	12.4324	4.19327e-80
LOC105374931	65.2937	6.14971e-09
MRC1	19.1967	2.68133e-05
PAGE1	3.16695	6.77724e-05
CFTR	0.017075	7.52592e-05
RNU5A-1	1.87654	8.79687e-05
KLRC2	2.68597	0.000152303
RPL22L1	1.74644	0.00017155
CXCL8	1.71105	0.000257515
BCL2A1	1.86375	0.000383035
FAT4	0.636409	0.000517832
PDCD10	1.85803	0.000609745
COX6C	1.56805	0.000673887
COMMD8	2.06437	0.000678361
NDUFA4	1.41079	0.000682162
FOSL1	0.629857	0.000718205
KCTD4	2.07063	0.000768839
SLIRP	1.50857	0.000852158
TVP23B	1.72791	0.000999804
TP53	0.709386	0.00118874
RAD51AP1	1.95709	0.00123961
GAS5	1.41063	0.001246
CENPK	1.77522	0.00147075
CENPQ	1.89183	0.00150128
OTUD6B-AS1	1.80241	0.00151952
CDK1	1.6864	0.00160359
ADAM19	0.664914	0.00163881
TXN	1.58974	0.00169677
SRGN	1.5814	0.0017183
RPL7	1.59358	0.00173105
LURAP1L-AS1	1.8975	0.00176153
POT1	1.77477	0.00178578
KDELR1	0.706783	0.00180472
PSMA4	1.57214	0.00184555
COX7B	1.67532	0.00185394
RPA3	1.40241	0.00189828
C1GALT1C1	1.77473	0.00190678
TGDS	1.70703	0.00209407
HAT1	1.79529	0.00216268
RPL21	1.52343	0.0021675
ANXA1	1.64105	0.00217745
TMEM126B	1.65816	0.00218178
DPM1	1.6875	0.00228462
NIPSNAP3A	1.58387	0.00239695
RNU5B-1	1.68072	0.00241352
RNU5E-1	1.60516	0.00247256
HIGD1A	1.53493	0.00267579
PDE7B	1.53038	0.00273152
NMD3	1.60057	0.00278361
TIMP2	0.696622	0.00280078
SUB1	1.62303	0.00282323
RPL31	1.40562	0.00284908
SNORD2	1.76264	0.00286049
ANKRD49	1.76951	0.00288483
NDUFS5	1.39005	0.00291172
CCNI	0.720893	0.00293763
GIN1	2.01799	0.0031249
TOB2	0.723827	0.00319521
BGN	0.505953	0.00335336
XRCC4	1.8695	0.00343924
COPS4	1.52112	0.00351524
TEX30	1.57399	0.00358969
RNU5D-1	1.57094	0.0036665
ATP5F1C	1.40826	0.0036707
KIF3C	0.694426	0.00367695
RAC2	0.722647	0.00371966
PSMA2	1.47347	0.00377396
COX7C	1.46103	0.00379388
TOMM5	1.38562	0.00380398
EHD2	0.571171	0.003824
MRPL47	1.59503	0.00387463
PTS	1.46636	0.00388814
PRAF2	0.540175	0.00395622
SF3B6	1.48849	0.00405447
YEATS4	1.58175	0.00421031
ACTR6	1.65157	0.00421118
SNRPG	1.44868	0.00424265
MAD2L1	1.52073	0.0043023
BORA	1.65148	0.00434646
ERGIC2	1.48182	0.00435075
RPL35A	1.32207	0.00436401
SDC3	0.569212	0.00438432
BBIP1	1.62926	0.00440064
TXNIP	1.44884	0.00442268
RBIS	1.47922	0.00445664
VBP1	1.61999	0.00445726
DCAF13	1.52387	0.00456124
MYNN	1.63921	0.00456365
MAP1A	0.475888	0.00459049
RCHY1	1.6298	0.00461523
IFITM2	0.662686	0.00462141
RGS9	0.184737	0.0047969
PIGK	1.62291	0.00480595
PTCH2	1.91337	0.0048075
ATP5MD	1.43393	0.0048464
RPS27A	1.417	0.00487382
ATG5	1.57794	0.00490085
MRPL13	1.51087	0.00499363
CLEC5A	0.569329	0.00502688
ST20	1.76716	0.00503529
TM4SF18	1.64532	0.00506964
DYNLT3	1.73847	0.00517219
SHKBP1	0.672855	0.00525264
MMP2	0.633757	0.00528211
CDKN3	1.53096	0.00579645
LINC01111	1.82805	0.00588216
SNX13	1.37671	0.00617578
KLHL35	0.178795	0.00617617
RND3	1.4879	0.00618428
MIR155HG	1.5462	0.00632187
POLE2	1.5196	0.00633537
CHMP5	1.6169	0.00647078
NDUFS4	1.49479	0.00649157
CCNE2	1.69999	0.00657833
MAP4	0.727646	0.00660169
RPL39	1.35723	0.00666781
R3HDM2	0.702215	0.0067081
NOC3L	1.54598	0.00673714
LOC105374003	1.42265	0.00681814
METTL5	1.47598	0.00682991
LOC105369301	0.536463	0.00686408
C12orf29	1.62051	0.00688364
RPL34	1.34574	0.00688461
TRPC6	1.65246	0.006935
TAF1D	1.39975	0.00693765
NUP210	0.267426	0.00719245
HOXB9	0.743631	0.00721742
GSKIP	1.70868	0.00725925
UQCRB	1.48364	0.00732566
RPL26	1.47862	0.00739874
POLR2K	1.54492	0.00746025
ERI2	1.60868	0.00760295
CLK1	1.56824	0.0077426
ETAA1	1.62249	0.0077902
ELMSAN1	0.693727	0.00779636
ATP5PB	1.41052	0.00784498
STXBP1	0.662962	0.00802435
NDUFA5	1.65447	0.00802952
FGFR1OP2	1.59429	0.00806077
LSM3	1.53266	0.00822925
PPIL3	1.50721	0.00824266
PNPLA8	1.64892	0.00825343
RPS7	1.42288	0.00833253
POLR3G	1.64327	0.00837412
GNAS	0.784014	0.00838197
OSTC	1.42898	0.00842452
TANC2	0.711137	0.00847863
NEK7	1.62299	0.00849029
LSM5	1.39941	0.00856627
WDR75	1.48892	0.0085788
CMC2	1.36545	0.0086495
ZFAND1	1.53683	0.00877905
HMGB1	1.42333	0.00880207
TWF1	1.60756	0.00881711
THUMPD2	1.49833	0.00896889
TPM2	0.656025	0.0092398
ZDHHC17	1.48797	0.00928686
CTNNAL1	1.44578	0.0093054
ENPP4	1.78014	0.00943007
SNORA66	1.93538	0.00960794
NXF1	0.731626	0.00975779
CCDC18	1.38771	0.00979848
SCML1	1.56472	0.0098562
STEAP1	1.46615	0.00994897
BNIP3	1.38195	0.00999076
BOLA3	1.41367	0.0101252
LEPR	1.81646	0.0101347
HSPA13	1.58127	0.0102108
PPA2	1.34264	0.0102444
HECTD3	0.721028	0.0102517
ABCA3	0.349846	0.0103141
SNHG1	1.30189	0.0103461
PACS1	0.692047	0.0103655
ATXN2L	0.679658	0.0103933
TPRKB	1.60886	0.0104645
CIAO2A	1.44448	0.0105872
COCH	0.363408	0.0106269
CLEC2B	1.94989	0.0106375
RPF2	1.5203	0.0106604
SNORD77	1.94561	0.0106823
CCDC122	1.82976	0.0107562
COX2	0.736409	0.0107962
PODXL	0.730361	0.0108523
TTC33	1.63619	0.0108594
UQCRH	1.33432	0.0108784
GTF3A	1.31259	0.0109035
TXNRD1	1.32076	0.0111003
RPL23	1.35202	0.0111667
SNX14	1.52027	0.0112319
AP1S2	1.56992	0.0112788
COMMD6	1.46105	0.0112949
DNAJB9	1.58219	0.0113674
MLF1	1.4879	0.0113975
ERN1	0.689096	0.0114271
SLIT3	0.69501	0.0114276
RPL7A	1.8257	0.0114643
TPT1	1.4061	0.0115938
CS	0.757391	0.0116203
EVI2A	1.63176	0.0116366
ERCC8	1.36188	0.0118346
CNIH4	1.28582	0.0118717
ARAP3	0.719107	0.0122161
MAP1B	0.74205	0.0123295
C3orf38	1.42611	0.0123801
MFN1	1.40264	0.0124125
MRPS23	1.28007	0.012541
LRRC34	1.53649	0.0126285
CKS2	1.39185	0.0127795
BAZ2A	0.715125	0.0127817
BIRC2	1.35093	0.0128256
ORC3	1.55846	0.0129679
BAG2	1.49335	0.0129742
ANAPC10	1.45041	0.0129944
LARP1	0.768175	0.0130756
SELENOT	1.41922	0.0131341
SUSD6	0.625122	0.0132373
PTER	1.36602	0.0133012
SNRPE	1.37993	0.0133264
FN1	0.754439	0.0135478
SF3A1	0.758115	0.0135493
GFM2	1.3173	0.0135855
H3C15	2.71164	0.0136859
CHAC1	0.673243	0.013729
DUSP7	0.672739	0.013827
GALNT10	0.770335	0.0138495
SNORD9	2.93757	0.0138878
MFGE8	0.697666	0.0139322
COX3	0.769357	0.0140629
ANPEP	0.744263	0.0141212
CCNC	1.54871	0.0142019
ENY2	1.39486	0.0142876
UFM1	1.43705	0.0143245
CHRNA1	0.69291	0.0143566
TM4SF1	1.26068	0.0144415
DNAAF5	0.741119	0.0145801
ZDHHC21	1.4112	0.0146131
ARHGAP18	1.33955	0.0146443
SF3B4	0.727156	0.0146994
ELMOD2	1.56456	0.0147236
G0S2	1.29872	0.0147257
ST3GAL6	1.36199	0.0147483
KPNA5	1.4501	0.0147789
NFU1	1.35158	0.0149527
NUDT12	1.62365	0.0149797
IRGQ	0.705853	0.0149915
N4BP2L2	1.37975	0.0150435
TP53INP2	0.595811	0.0151209
AMN1	1.82201	0.0151377
NDUFB3	1.52921	0.0152153
TMEM108-AS1	1.49103	0.0154028
P3H2	0.717785	0.0154765
MDH1	1.38805	0.0155572
FASTKD1	1.51229	0.0155764
LAMTOR3	1.58631	0.0155823
AEBP1	0.707077	0.0156459
EFCAB7	1.78212	0.0156616
SF3A2	0.659418	0.0157127
ECHDC1	1.40717	0.0157435
DNM1	0.71058	0.0158992
MED21	1.51982	0.0159889
AXL	0.776186	0.0160132
EP400	0.693917	0.0160749
MAPK1IP1L	0.756393	0.0160983
CAAP1	1.40362	0.0161802
SMG7	0.719216	0.0161958
UBA3	1.40346	0.0162751
AASDH	1.40678	0.0165834
GSE1	0.69501	0.0166898
MAVS	0.788545	0.0167073
SLC35A1	1.67362	0.0167364
GSK3A	0.69597	0.0170617
KHSRP	0.746411	0.0170665
NSA2	1.43906	0.0170798
PFDN4	1.31657	0.0171516
MRPS18C	1.38826	0.0172778
WDTC1	0.745473	0.0172878
AGTPBP1	1.37162	0.0173279
SIGLEC15	0.69042	0.0174023
RPS27L	1.46594	0.0174045
KRCC1	1.62399	0.0174628
CAPN7	1.3227	0.0174908
TNKS1BP1	0.742784	0.017508
RPL26L1	1.33851	0.0177642
PATL1	0.726623	0.0177694
DLEU2	1.53186	0.0177845
FGFR1	0.775696	0.0177972
TRIM25	0.755237	0.0178134
CRBN	1.46395	0.0179991
PRSS12	0.77628	0.0180067
KBTBD8	1.71788	0.0180423
TEFM	1.61893	0.0181465
NUDCD1	1.50003	0.0181818
PLCZ1	1.54968	0.0182774
ZFP36L1	0.666716	0.0183844
TIPRL	1.40008	0.0184624
COL6A3	0.765598	0.0184897
SEC22A	1.28903	0.0185405
RPL13AP3	3.51747	0.0190173
ZNF22	1.45928	0.0191303
MED29	0.750275	0.0191632
RPS10	1.4188	0.019244
ROBO4	0.697329	0.0193609
ZBTB8OS	1.42346	0.0193995
UBE2W	1.49337	0.0194579
USP15	1.44719	0.0195052
MMADHC	1.31736	0.0195284
PRKACA	0.699395	0.0196432
STXBP2	0.239984	0.0197133
PARPBP	1.49196	0.0198173
HMGB2	1.35989	0.0198446
VEPH1	1.37853	0.0199797
DEK	1.38542	0.0201614
RPS27	1.3037	0.0203055
RICTOR	1.32476	0.0203321
SLC2A13	1.47695	0.020351
FAM168A	0.757642	0.0205764
DYSF	0.0687642	0.0207332
MCEE	1.52789	0.0208012
PABPC3	0.481461	0.02109
ANKRD1	1.43671	0.0212094
UBALD2	0.700978	0.0212787
RPP25	0.517022	0.0213272
SRGAP2	0.755849	0.0213806
TIMM17A	1.33002	0.0214082
LUC7L3	1.31796	0.0214929
ZNF510	1.40744	0.0215147
TNPO1	1.42986	0.0215497
RPL5	1.29976	0.0216975
FRAS1	0.661945	0.0217662
DGKA	0.722973	0.0218626
CREB3L1	0.656521	0.0218713
FAM72A	1.61628	0.0219117
IFITM3	0.75682	0.0219775
ECE1	0.728478	0.0219816
KATNBL1	1.47932	0.0220223
ZNF138	1.47499	0.0221859
B2M	1.44495	0.0222417
FBXO4	1.33302	0.0222831
BET1L	0.76242	0.0223808
DSCR8	1.46681	0.0224079
SMARCC2	0.793297	0.0224773
ZNF627	1.38333	0.0224809
ADGRE1	0.107182	0.0225161
S100A11	0.766826	0.0225648
ZNF542P	0.447308	0.022584
GNA12	0.760076	0.0226285
DCUN1D1	1.48874	0.0226453
MARK4	0.677377	0.0227829
KRR1	1.39816	0.0228386
WBP2	0.748367	0.0228531
DOP1B	0.73817	0.023009
PRPF40A	1.3823	0.0231842
ASF1A	1.37765	0.0233966
LINC02780	0.480161	0.0235194
CHAC2	1.51452	0.0235373
BLZF1	1.39555	0.0235962
LMBRD2	1.46824	0.0236789
SRP9	1.49891	0.0236931
OXR1	1.51616	0.0237021
RECQL	1.335	0.0237118
GRAMD1A	0.726246	0.0237351
LOC107984120	1.57796	0.0237911
PPIP5K1	0.676416	0.0238234
MRPL50	1.48571	0.0238317
CAND2	0.162972	0.0240925
USP16	1.48181	0.0241989
DBI	1.3232	0.0242843
NCKAP1	1.38413	0.0243566
EXTL2	1.45454	0.0245769
PCID2	1.24305	0.0246678
HIRIP3	0.72144	0.0247541
MORC3	1.35843	0.0248044
CDC42EP4	0.744904	0.0248294
GGH	1.35116	0.0248325
LSM8	1.30067	0.0248875
CCNT2	1.39032	0.0249423
MYL4	0.252984	0.0250179
TAF7	1.27671	0.0250465
SYNPO	0.765103	0.0251112
PABPC1	0.779059	0.0251825
DENND2B	0.759302	0.0252009
BLOC1S2	1.41313	0.0252237
SNHG6	1.33404	0.0254845
NFYB	1.51626	0.025501
MTERF3	1.40179	0.0255459
ZRANB3	1.36928	0.0255583
ANGPT1	2.26124	0.0255862
KYAT3	1.40995	0.0255978
ITGAE	1.37662	0.0257023
MANCR	1.34035	0.0257547
USP1	1.41219	0.0257616
ZBTB11	1.34808	0.0258218
SNHG12	1.33095	0.0259264
CREM	1.34447	0.0259849
LOC107984581	1.83889	0.0261537
ORC4	1.37148	0.0262245
NRSN2	0.738288	0.0262345
DCLRE1A	1.50018	0.0263299
MRPS22	1.29494	0.0263568
RPS17	1.77255	0.0264034
TGOLN2	0.779002	0.0269925
FAM83G	0.758584	0.0271328
ZNF592	0.721124	0.0272248
TTC14	1.47066	0.0273232
CEP57	1.36945	0.0273799
MTMR4	0.804291	0.027409
MME	1.29674	0.027461
JDP2	0.26089	0.0276301
MAP9	1.45131	0.0276903
ARMT1	1.54682	0.0278165
ABCC1	0.686669	0.0278523
RAVER1	0.684974	0.0279374
DNAJB4	1.52704	0.0279898
TMEM268	0.7213	0.0281432
ISYNA1	0.260242	0.0281549
CHD3	0.773027	0.0281998
THAP9	1.84323	0.0282417
SCARNA7	1.35769	0.028242
WASF2	0.766155	0.0282498
WASHC3	1.43347	0.0283085
BMT2	1.56281	0.0283385
SMG6	0.768365	0.0283585
LIN9	1.55281	0.028393
PHTF2	1.35901	0.028593
LOC100129034	0.733924	0.0286627
TXNDC17	1.24857	0.0287253
ANTXR1	0.768648	0.0288994
PML	0.678276	0.0290246
GNPDA2	1.44438	0.0290685
G6PC3	0.751956	0.0290735
IMPA1	1.4717	0.0290749
RPL27	1.21484	0.029168
LINC01204	1.30486	0.0292513
TNRC6C	0.696648	0.0293935
COMMD10	1.45987	0.0296024
DNA2	1.34775	0.0297451
LOC105373914	4.88113	0.0297739
YLPM1	0.768917	0.0298414
ABCA5	1.6921	0.0299338
GEN1	1.40886	0.0300069
STC2	0.792833	0.0300141
NUF2	1.44509	0.0300156
IGF2BP1	0.763122	0.0300632
PSMA3	1.45242	0.0300898
CSF1	0.442781	0.030145
FAM229B	1.30104	0.0301747
ANKRD46	1.56473	0.0302801
TRAPPC1	0.772792	0.0304668
CCDC90B	1.37975	0.0305072
MAP2K5	0.716762	0.0305545
TPP1	0.708425	0.0305749
FAM92A	1.44689	0.030705
DNAH14	1.33547	0.0309026
PDGFRB	0.41535	0.0309574
POMT2	0.754488	0.0311917
MYO10	0.799902	0.0312217
KIF13B	0.754443	0.0312927
COA5	1.29831	0.0313356
GPR180	1.46783	0.0313661
ZNF441	1.64979	0.031372
ADK	1.27087	0.0314395
CDC42	1.29415	0.0316648
DDT	4.85393	0.031703
ANAPC13	1.29834	0.0317739
POLR1A	0.766611	0.031902
RPS3A	1.24798	0.0319237
TIA1	1.3562	0.0319395
ELOC	1.29768	0.0322048
OSBPL8	1.3412	0.0322706
SOX12	0.732244	0.0323057
IL1B	0.797618	0.0323852
RPS25	1.92083	0.0324089
RPS15A	1.23938	0.0324627
PLD2	0.779822	0.0324706
ORC5	1.34715	0.0324762
PTRH2	1.35777	0.0326311
RIDA	1.43643	0.0327071
AHNAK2	0.746081	0.0328089
RPL37	1.27614	0.0328688
GPIHBP1	4.61237	0.0329547
NLRP1	0.779232	0.0329769
HAUS1	1.40151	0.0329949
VPS29	1.27919	0.0330127
MRPL3	1.29771	0.0331366
HNRNPU	0.800919	0.0331611
MNT	0.675018	0.0332178
LY96	1.31723	0.0332972
RBX1	1.27232	0.0335072
GLI2	0.651847	0.0335457
MOSPD1	1.46455	0.0337233
HDAC6	0.768648	0.0337628
ZNF267	1.44146	0.0339489
PTAR1	1.35033	0.0341495
P4HA1	1.30193	0.0341951
C3orf14	1.31972	0.0343067
BCHE	1.37861	0.034328
TOMM6	1.22651	0.0344277
C2orf76	1.67754	0.034506
EIF4E	1.41626	0.0345218
SNORD116-13	1.48051	0.0346285
ENG	0.741993	0.0346346
A4GALT	2.29889	0.0347835
CUX1	0.787479	0.0348449
MAFG	0.792918	0.0350315
SAFB	0.77922	0.0351094
REXO1	0.690795	0.0353624
DNMT1	0.787825	0.0354839
NAP1L5	1.62679	0.0354964
TTK	1.44163	0.0355331
LINC00957	2.58218	0.0356338
SAR1B	1.33575	0.0356399
VPS50	1.38799	0.0356734
PET100	1.29815	0.0356811
SPTBN1	0.805629	0.035729
CDC42BPB	0.782833	0.0357598
PUS7L	1.42027	0.0357708
FAM118A	0.735174	0.0359113
PIK3R2	0.759228	0.0359263
PMAIP1	1.50129	0.03597
STEAP1B	1.30123	0.0360287
SEMA5A	0.755531	0.036033
FHOD3	0.769509	0.0360657
TTC28-AS1	1.4467	0.0360984
STAG2	1.37426	0.0361139
DIAPH1	0.737658	0.036202
ZNF519	1.45803	0.0362504
CCT2	1.24723	0.0363896
RPL39L	1.22675	0.0364953
CFAP54	1.28372	0.0365903
HIPK2	0.786997	0.0366375
HSBP1	1.24312	0.0367608
ZBTB41	1.48171	0.036918
UCHL3	1.27837	0.0369555
SORBS3	0.68305	0.0369603
COX1	0.823122	0.0369911
TRMT11	1.30528	0.037059
GBF1	0.777885	0.037086
NSMCE4A	1.30327	0.0372023
PRPF4B	1.34944	0.037224
MCTS1	1.2936	0.037351
MICAL2	0.802142	0.0373755
SNORD18C	2.12654	0.0373984
DNAJC19	1.27766	0.0374802
BEND3	0.737399	0.0375409
PTBP2	1.40393	0.037569
ZNF644	1.41022	0.0375981
BZW1	1.34044	0.0376207
VAV2	0.753208	0.0377064
MANEA	1.47666	0.0377564
SNORA65	1.39461	0.0378364
COA6	1.29611	0.0379562
NOP10	1.22885	0.0379771
CPED1	1.32145	0.0379885
TMTC3	1.42588	0.0380651
RPL24	1.2171	0.0380812
CLDND1	1.35808	0.0385945
SYTL2	1.38058	0.0386319
ZNF285	0.526064	0.0388216
SH2B3	0.798254	0.0389786
H4C11	1.48244	0.0391217
ZNF680	1.48758	0.0391254
NDUFB5	1.25036	0.0391363
NIFK	1.3756	0.0391377
CCDC82	1.36178	0.0391546
TAF6	0.756937	0.0391744
IGFBP3	0.762029	0.0393045
COMMD2	1.40126	0.0393574
GLRX	1.30838	0.0393632
YOD1	1.40699	0.0393645
OXSM	1.29695	0.0393864
ZNF654	1.48142	0.039618
TRAPPC13	1.36533	0.0396187
IL18	0.379853	0.0397829
ARPC3	1.26777	0.0399334
AK5	0.820747	0.0399815
ROS1	1.53016	0.0400672
PXN	0.787532	0.0402207
HNRNPA0	0.800224	0.0402246
STEAP3	0.787212	0.040262
HNRNPUL2	0.755058	0.0403218
LOC101929066	2.52707	0.0403488
CAPNS1	0.819101	0.040393
CBX3	1.28849	0.0404996
IL11RA	0.208204	0.0405758
SRRM2	0.739553	0.0406157
SMG9	0.782611	0.0406626
NOB1	0.788799	0.0407022
FAM241B	0.215554	0.0407405
F8	1.40996	0.0408446
TUBG1	0.804207	0.0408566
TOPORS	1.35818	0.0409954
NES	0.518298	0.0410486
EGR1	0.706941	0.0410598
CASP2	0.760267	0.0410632
HINT1	1.22718	0.0410661
NUP58	1.24768	0.041077
KNTC1	1.31633	0.0411
FBLN1	0.128731	0.0411236
LOC112268047	4.49597	0.041139
LOC100506100	1.49686	0.0411447
IL11	0.786267	0.0412723
DSG2	0.392391	0.0414564
AP3D1	0.792949	0.0414572
ARL6	1.46232	0.0414776
ARL14EP	1.42987	0.0417377
RASSF8	1.27187	0.0417885
SHLD2	1.4455	0.0418522
KRBOX4	1.2937	0.041912
LOC107985400	3.31099	0.041934
LOC105374020	1.72519	0.0419985
DNAJB14	1.42812	0.0420077
[truncated: 121 more rows]
