# Supplementary material for: Enhanced ZNF521 expression induces an aggressive phenotype in human ovarian carcinoma cell lines
Source: PLoS One. 2022 Oct 3;17(10):e0274785. doi: 10.1371/journal.pone.0274785 (PMC9529122; doi:10.1371/journal.pone.0274785)
Supplement: S2 Table — Hallmarks of cancer enriched in DEGs of HeyA8 (A), ES-2 (B) ZNF521 over-expressing cells, and in 106 overlapping DEGs (C). (XLSX) [file pone.0274785.s003.xlsx]

## Sheet: S2 Table
S2A Table. Hallmarks of cancer enriched in HeyA8 ZNF521 over-expressing cells.
Gene Set Name	# Genes in Gene Set (K)	Description	# Genes in Overlap (k)	k/K	p-value	FDR q-value	(-)LOG(q-value)
HALLMARK_MITOTIC_SPINDLE	199	Genes important for mitotic spindle assembly.	39	0.196	4.07e-19	2.04e-17	16.6904
HALLMARK_E2F_TARGETS	200	Genes encoding cell cycle related targets of E2F transcription factors.	29	0.145	3.65e-11	6.09e-10	9.21538
HALLMARK_G2M_CHECKPOINT	200	Genes involved in the G2/M checkpoint, as in progression through the cell division cycle.	29	0.145	3.65e-11	6.09e-10	9.21538
HALLMARK_DNA_REPAIR	150	Genes involved in DNA repair.	22	0.1467	6.61e-09	8.26e-08	7.08302
HALLMARK_P53_PATHWAY	200	Genes involved in p53 pathways and networks.	24	0.12	7.46e-08	7.46e-07	6.12726
HALLMARK_EPITHELIAL_MESENCHYMAL_TRANSITION	200	Genes defining epithelial-mesenchymal transition, as in wound healing, fibrosis and metastasis.	22	0.11	1.15e-06	8.22e-06	5.08513
HALLMARK_TNFA_SIGNALING_VIA_NFKB	200	Genes regulated by NF-kB in response to TNF [GeneID=7124].	22	0.11	1.15e-06	8.22e-06	5.08513
HALLMARK_GLYCOLYSIS	200	Genes encoding proteins involved in glycolysis and gluconeogenesis.	20	0.1	1.46e-05	8.11e-05	4.09098
HALLMARK_MTORC1_SIGNALING	200	Genes up-regulated through activation of mTORC1 complex.	20	0.1	1.46e-05	8.11e-05	4.09098
HALLMARK_MYC_TARGETS_V2	58	A subgroup of genes regulated by MYC - version 2 (v2).	10	0.1724	2.07e-05	0.000104	3.98297
S2B Table. Hallmarks of cancer enriched in ES-2 ZNF521 over-expressing cells.
Gene Set Name	# Genes in Gene Set (K)	Description	# Genes in Overlap (k)	k/K	p-value	FDR q-value	(-)LOG(q-value)
HALLMARK_OXIDATIVE_PHOSPHORYLATION	200	Genes encoding proteins involved in oxidative phosphorylation.	20	0.1	8.57e-10	4.28e-08	7.36856
HALLMARK_MITOTIC_SPINDLE	199	Genes important for mitotic spindle assembly.	18	0.0905	2.87e-08	7.16e-07	6.14509
HALLMARK_E2F_TARGETS	200	Genes encoding cell cycle related targets of E2F transcription factors.	17	0.085	1.7e-07	2.13e-06	5.67162
HALLMARK_MYC_TARGETS_V1	200	A subgroup of genes regulated by MYC - version 1 (v1).	17	0.085	1.7e-07	2.13e-06	5.67162
HALLMARK_APOPTOSIS	161	Genes mediating programmed cell death (apoptosis) by activation of caspases.	15	0.0932	2.76e-07	2.76e-06	5.55909
HALLMARK_EPITHELIAL_MESENCHYMAL_TRANSITION	200	Genes defining epithelial-mesenchymal transition, as in wound healing, fibrosis and metastasis.	15	0.075	4.27e-06	3.56e-05	4.44855
HALLMARK_INTERFERON_ALPHA_RESPONSE	97	Genes up-regulated in response to alpha interferon proteins.	10	0.1031	1.09e-05	7.77e-05	4.10958
HALLMARK_MYOGENESIS	200	Genes involved in development of skeletal muscle (myogenesis).	13	0.065	8.12e-05	0.000507	3.29499
HALLMARK_UNFOLDED_PROTEIN_RESPONSE	113	Genes up-regulated during unfolded protein response, a cellular stress response related to the endoplasmic reticulum.	9	0.0796	0.000223	0.00124	2.90658
HALLMARK_G2M_CHECKPOINT	200	Genes involved in the G2/M checkpoint, as in progression through the cell division cycle.	12	0.06	0.000316	0.00132	2.87943
S2C Table. Hallmarks of cancer enriched in overlapping genes between ES-2 and HayA8 ZNF521 over-expressing cells.
Gene Set Name	# Genes in Gene Set (K)	Description	# Genes in Overlap (k)	k/K	p-value	FDR q-value	(-)LOG(q-value)
HALLMARK_E2F_TARGETS	200	Genes encoding cell cycle related targets of E2F transcription factors.	6	0.03	1.56e-05	0.000781	3.10735
HALLMARK_INTERFERON_ALPHA_RESPONSE	97	Genes up-regulated in response to alpha interferon proteins.	4	0.0412	0.00013	0.00324	2.48945
HALLMARK_APOPTOSIS	161	Genes mediating programmed cell death (apoptosis) by activation of caspases.	4	0.0248	0.000887	0.0148	1.82974
