# Supplementary material for: Enhanced ZNF521 expression induces an aggressive phenotype in human ovarian carcinoma cell lines
Source: PLoS One. 2022 Oct 3;17(10):e0274785. doi: 10.1371/journal.pone.0274785 (PMC9529122; doi:10.1371/journal.pone.0274785)
Supplement: S3 Table — (XLSX) [file pone.0274785.s004.xlsx]

## Sheet: S3 Table
S3 Table. Normalized expression counts of DEGs specifically involved in growth, metastasis, migration and proliferation in hOC cell lines analysed
Gene	HeyA8_Ctrl_1	HeyA8_Ctrl_2	HeyA8_Ctrl_3	HeyA8_ZNF521_1	HeyA8_ZNF521_2	HeyA8_ZNF521_3	ES-2_Ctrl_1	ES-2_Ctrl_2	ES-2_Ctrl_3	ES-2_ZNF521_1	ES-2_ZNF521_2	ES-2_ZNF521_3
SLC39A10	929.504	807.564	830.827	827.549	1078.13	1750.71	350.301	307.939	352.589	303.331	410.822	708.523
FXYD5	1115.06	991.21	1001.75	902.351	734.58	718.151	558.861	568.98	649.506	481.183	395.444	405.872
CTSK	1.73415	0.80195	4.25193	11.3622	8.08341	13.1369	499.128	568.98	563.215	595.75	786.493	680.462
MRC2	301.742	200.488	196.439	182.743	118.22	149.761	84.0317	112.38	129.901	67.6493	49.4304	41.0883
AIMP1	430.069	352.056	335.903	374.954	602.214	1018.55	272.344	263.695	264.442	321.88	338.324	563.21
HMMR	714.469	576.602	587.617	605.039	964.957	1913.61	318.916	347.759	301.557	366.616	408.625	924.988
PIBF1	277.464	240.585	250.864	301.099	325.357	861.781	141.74	144.236	142.891	148.392	206.509	242.521
RB1CC1	1245.12	1056.17	985.598	1029.23	1235.75	3035.5	584.172	531.815	521.461	531.374	681.042	942.024
SAMD9	69.3659	72.1755	102.046	133.506	145.501	552.626	223.747	199.099	189.285	265.142	262.531	405.872
TIMP1	804.645	818.791	824.024	780.207	544.62	528.104	3253.95	3005.95	3816.31	3240.62	2280.39	2129.58
